# Supplementary material for: Comparative Genome Analysis of Two Streptococcus suis Serotype 8 Strains Identifies Two New Virulence-Associated Genes
Source: Animals (Basel). 2024 Feb 8;14(4):572. doi: 10.3390/ani14040572 (PMC10886379; doi:10.3390/ani14040572)
Supplement: Supplementary file 1 [file animals-14-00572-s001.zip]

Archive with 2 entries (2 files):
- Supplementary Materials-Table.pdf
- Supplymentary Materials-Figures 1.18.pdf
